# Supplementary material for: In Vitro Evaluation of Intestinal Transport and High-Density Fermentation of Lactobacillus acidophilus
Source: Metabolites. 2023 Oct 13;13(10):1077. doi: 10.3390/metabo13101077 (PMC10609339; doi:10.3390/metabo13101077)
Supplement: Supplementary file 1 [file metabolites-13-01077-s001.zip]

Archive with 1 entries (1 files):
- metabolites-2582641-supplementary.pdf
